# Supplementary material for: NanoLuc Luciferase as a Fluorogen-Activating Protein for GFP Chromophore Based Fluorogens
Source: Int J Mol Sci. 2023 Apr 27;24(9):7958. doi: 10.3390/ijms24097958 (PMC10178166; doi:10.3390/ijms24097958)
Supplement: Supplementary file 1 [file ijms-24-07958-s001.zip]

Archive with 1 entries (1 files):
- ijms-2337815-supplementary.pdf
